# Supplementary material for: Drug repositioning via host-pathogen protein-protein interactions for the treatment of cervical cancer
Source: Front Oncol. 2023 Jan 25;13:1096081. doi: 10.3389/fonc.2023.1096081 (PMC9905826; doi:10.3389/fonc.2023.1096081)
Supplement: Supplementary file 1 [file Table_1.xlsx]

## Sheet: Sayfa1
HPV16-Core DEGs		HPV18-Core DEGs		Common Core DEGs
ACOX2		ACOT9		ACTL6A
ACTL6A		ADAM10		ALOX12
ALOX12		AIM2		APOBEC3B
APOBEC3B		AKIP1		AR
APOD		AKR1B1		ARPC1B
APOL2		ALCAM		ASPM
AR		ALOX12		ATAD2
ARPC1B		ALOX15B		ATP13A3
ASPM		AMD1		AURKA
ATAD2		APP		BBOX1
ATP13A3		AR		BORA
AURKA		ARF4		BRCA1
BBOX1		ARL1		BUB1B
BIRC5		ATAD2		C1QB
BORA		ATP13A3		CBX3
BRCA1		ATP2C1		CCNA2
BUB1B		ATP5L		CCNB1
C1QB		AURKA		CCNB2
C3orf52		B4GALT4		CCNE2
CBX3		BCLAF1		CDC20
CCNA2		BUB1B		CDC25B
CCNB1		BUB3		CDC6
CCNB2		C11orf58		CDC7
CCNE2		CAMSAP1		CDH3
CDC20		CAST		CDK1
CDC25B		CBX5		CDKN2A
CDC6		CD47		CDKN2C
CDC7		CD59		CDKN3
CDH3		CD9		CENPF
CDK1		CDC6		CENPM
CDKN2A		CDC7		CENPN
CDKN2C		CDKN2A		CEP55
CDKN3		CENPA		CFD
CENPF		CENPF		CHAF1A
CENPM		CEP170		CKS1B
CENPN		CEP350		CKS2
CEP55		CEP55		CLCN3
CFD		CFD		CLDN8
CHAF1A		CFH		CRCT1
CKS1B		CHAF1A		CRISP3
CKS2		CLDN8		CRNN
CLCN3		CLTB		CWH43
CLDN8		COL4A5		CYP3A5
COL14A1		CRK		DCN
CRCT1		CRNN		DDX39A
CRISP3		CSE1L		DEK
CRNN		CTBP2		DLGAP5
CWH43		CUL3		DNMT1
CXCL12		CXCR2		DONSON
CYP3A5		CYP2C18		DSG1
DCN		CYP3A5		DSG2
DDX39A		DCN		DTL
DEFB1		DCTD		DUSP1
DEK		DDX11		E2F8
DHFR		DDX18		ECT2
DIAPH2		DEGS1		EDN3
DLGAP5		DEPTOR		EFNA1
DNMT1		DFNA5		EFNA5
DONSON		DKC1		ELF4
DSG1		DNMT1		EMP1
DSG2		DONSON		ENDOU
DTL		DROSHA		ENO2
DUSP1		DSG1		EREG
E2F8		DTL		ESR1
ECT2		DUSP1		EZH2
EDN3		DUT		FANCG
EFHD2		E2F3		FANCI
EFNA1		ECT2		FCER1A
EFNA5		EDN3		FEN1
EGR1		EFNA5		FGFR2
ELF4		EFNB3		FOXM1
EMP1		EHBP1		GINS1
ENDOU		ELF4		GINS2
ENO2		ELOVL5		GJA1
EREG		EMP1		GMNN
ESR1		ENDOU		GMPS
EZH2		EZH2		GTSE1
FANCG		FADS1		GULP1
FANCI		FANCA		HELLS
FBXO5		FANCG		HLTF
FCER1A		FANCI		HOPX
FEN1		FANCL		HPGD
FGFR2		FCER1A		ID4
FOSB		FEN1		IL1R2
FOXM1		FGFR2		ITGB3BP
GINS1		FHOD3		ITGB4
GINS2		FNDC3B		KIF11
GJA1		FUT6		KIF15
GMNN		FZD1		KIF18B
GMPS		GATM		KIF20A
GREB1		GHITM		KIF23
GSTM5		GLTP		KIF2C
GTSE1		GMNN		KIF4A
GULP1		GMPS		KLF4
GYS2		GNAI3		KLK11
HBA1		GTPBP8		KNTC1
HELLS		GTSE1		KPNA2
HLTF		GUK1		KRT1
HMCES		GUSB		KRT4
HMGN2		H2AFX		LHX2
HOPX		HAUS7		LMNB1
HPGD		HELLS		LRRFIP1
ID4		HMGB3		MAL
IL1R2		HMGXB4		MCM10
IQCB1		HNRNPA3		MCM2
ISL1		HOPX		MCM3
ITGB3BP		HOXC6		MCM4
ITGB4		HSPB8		MCM5
ITM2A		HSPBAP1		MCM6
KANK1		HSPD1		MCM7
KIF11		ICAM1		MELK
KIF15		ID4		MICB
KIF18B		IFI16		MKI67
KIF20A		IGF2BP3		MLF1
KIF23		IL13RA1		MMP12
KIF2C		IL18		MOCOS
KIF4A		IPO9		MTHFD1
KLF4		ITPR2		NASP
KLK11		IVL		NCAPG
KNTC1		KHSRP		NDC80
KPNA2		KIAA0101		NDN
KRT1		KIF18B		NEK2
KRT4		KIF20A		NETO2
LGALSL		KIF2C		NONO
LHX2		KIF4A		NUP210
LMNB1		KLF4		NUSAP1
LRRFIP1		KLHL24		OIP5
MAD2L1		KNTC1		PARP1
MAL		KPNB1		PARP12
MCM10		KRT1		PCNA
MCM2		KRT13		PDGFD
MCM3		KRT4		PLAU
MCM4		LAMP1		PLOD2
MCM5		LAMP2		POLE2
MCM6		LMBRD1		POLQ
MCM7		LOC101928625		PPP1R3C
MELK		LRRFIP1		PRC1
MEST		LUC7L3		PRKCI
MICB		LYN		PRSS3
MIS18A		MAL		PSMD2
MKI67		MARCKSL1		PTTG1
MLF1		MBD4		RACGAP1
MMP12		MCAM		RAD51AP1
MOCOS		MCM2		RAE1
MTHFD1		MCM3		RFC4
NAA50		MCM4		RFC5
NASP		MCM5		RMI1
NCAPG		MCM6		RNPS1
NDC80		MCM7		RPN1
NDN		MELK		RRM2
NEK2		MGA		RSRC1
NETO2		MGLL		SASH1
NONO		MICAL2		SCEL
NPC1		MIR4680		SCUBE2
NUP210		MKI67		SERPINB1
NUP85		MLEC		SHMT2
NUSAP1		MMP12		SLURP1
OIP5		MOCOS		SMC4
PAMR1		MORC2		SPAG5
PARP1		MREG		SPARCL1
PARP12		MSH6		SPINK5
PCNA		MTF2		SPP1
PDGFD		MTHFD1		STAT1
PEG3		MTHFD2		STIL
PLAU		NASP		STMN1
PLOD2		NCAPG		SYCP2
POLE2		NEK2		TARDBP
POLQ		NFATC2IP		THSD4
PPP1R3C		NONO		TIMELESS
PRC1		NOTCH2		TK1
PRIM1		NSG1		TMEM106C
PRKCI		NTS		TOP2A
PRSS3		NUP107		TOPBP1
PSMB10		NUP210		TRPS1
PSMD2		NUP62		TST
PTGDS		NUSAP1		TTK
PTTG1		OAZ1		TYMS
RACGAP1		OPA1		UBE2C
RAD51		ORC6		UCP2
RAD51AP1		PARP12		UPK1A
RAE1		PCNA		USP1
RFC4		PDCD6		WDHD1
RFC5		PDGFD		YEATS2
RIBC2		PERP		ZNF91
RMI1		PIK3CB		ZWINT
RNPS1		PKP1		ACAT1
RPA2		PLAU		ADAR
RPL39L		PLD1		AIM2
RPN1		PLOD2		AKR1B1
RRM2		PLSCR1		ALOX12B
RSRC1		POLR2H		ANKLE2
SASH1		PPAT		APOL1
SCEL		PPL		ARL6IP1
SCUBE2		PPP1R3C		ATP2C1
SERPINB1		PRC1		B4GALT4
SHMT2		PRRC2C		BEX4
SLC16A7		PRSS3		BLM
SLC5A1		PRUNE		BUB1
SLURP1		PSMC3IP		CACYBP
SMC4		PTK6		CCND1
SNRPB		PTPN11		CCNE1
SOSTDC1		PTPN2		CDC45
SPAG5		RAB11A		CENPA
SPARCL1		RABGAP1L		CENPI
SPINK5		RACGAP1		CHEK1
SPP1		RANBP1		CIRBP
SPRY1		RARRES1		CRYAB
STAT1		RBBP7		CSE1L
STIL		RBM15		CTPS1
STMN1		RBM25		CXCL1
SYCP2		RECQL		CXCL14
TAP1		RFC3		CXCL8
TARDBP		RFC4		CYP2C18
TGFBR3		RFC5		DDX11
THSD4		RHCG		DDX60
TIMELESS		RNASEH2A		DEGS1
TK1		RNPS1		DEPDC1
TMEM106C		RPL10A		DKK3
TMPO		RPL14		DPP4
TOP2A		RPL15		DSN1
TOPBP1		RPL21		E2F3
TRPS1		RPL29		EIF2AK2
TST		RPN2		ENDOD1
TTK		RPS25		FANCA
TYMS		RRM1		FNDC3B
UBE2C		RRM2		FOXD1
UCP2		RSRC1		FRMD4B
UMPS		SCAF11		GALNT2
UPK1A		SCAMP1		GAS1
USP1		SCEL		GAS7
WDHD1		SCNN1B		GLTP
YEATS2		SCP2		GPX3
ZFP36		SERBP1		GSK3B
ZNF91		SET		GSTA4
ZWINT		SF3B1		HERC5
ABI3BP		SH3BGRL		HIGD1A
ACAT1		SHCBP1		HMGB2
ACOT7		SHMT2		HMGB3
ADAMTS5		SLC25A36		HMMR
ADAR		SLC33A1		HSPB8
AIM2		SLURP1		ICAM1
AKR1B1		SMC1A		IFI16
ALOX12B		SMC4		IFI44
ANKLE2		SNX3		IFI44L
ANKRD46		SORD		IL18
APOL1		SPINK2		INHBA
AQP1		SPINK5		ISG15
AREG		SPP1		IVL
ARL6IP1		SPTLC1		KAT2B
ARMCX1		SRRM1		KCNJ15
ATP1A1		ST13		KHDRBS1
ATP2C1		STAG2		KIF14
AURKB		STAT1		KLF6
B4GALT4		STIL		KLK12
BCHE		SUCLG2		KLK8
BEX4		SUZ12		KRT13
BLM		SYCP2		KRT6B
BST2		SYNGR1		LAMC2
BTG2		SYNM		LAMP3
BUB1		SYPL1		LAPTM4B
CACNA2D3		TAB2		LIG1
CACYBP		TIMELESS		LRRC8D
CCL14		TIPIN		LSR
CCND1		TMEM106C		LYN
CCNE1		TMEM194A		MAPK10
CCNF		TMEM97		MFHAS1
CD69		TMSB10		MGLL
CDC25A		TNPO2		MSH6
CDC45		TOP2A		MTF2
CDCA3		TOPBP1		MTHFD2
CDCA8		TPGS2		MYO10
CDK2		TPR		NCAPD2
CDT1		TRA2B		NCAPG2
CENPA		TRAF5		NCOA1
CENPE		TRAPPC10		NMI
CENPI		TRIM29		NSG1
CENPU		TRIP13		NUP107
CHEK1		TRPS1		OAS1
CIRBP		TTF1		PARP2
CITED2		TTI1		PIK3R3
CKAP2		TUG1		PLAGL1
CLDN17		TYMS		PLSCR1
CMC2		U2SURP		POLD3
CRABP2		UBE2B		POLR2H
CREB3L2		UBE2D3		PPL
CRYAB		UBE2G1		PRKDC
CSE1L		UBE2K		PRR11
CTPS1		UBXN7		PSMB2
CXCL1		UCP2		PSMB9
CXCL14		UGGT1		PSMC3IP
CXCL8		UPF3B		PSRC1
CYP2C18		UPK1A		PTGER3
DCLK1		USP1		PTPRF
DDIT4		USP13		RAB11A
DDX11		USP33		RAD21
DDX60		VPS26A		RAD54L
DEGS1		WARS		RBBP7
DEPDC1		YBX1		RBL1
DIO2		YEATS2		RBM15
DKK3		YWHAZ		RFC3
DNM3		ZBTB38		RFWD3
DPP4		ZNF148		RHCG
DSN1		ZNF273		RNASEH2A
DYNLT3		ZSCAN18		RPL15
E2F1		ZWILCH		RRM1
E2F3		ZWINT		SCNN1B
ECI1		OCA2		SH3BGRL
EFEMP2		AAGAB		SHCBP1
EGLN3		AAK1		SKP2
EIF2AK2		ABI2		SLC16A1
EMCN		ABR		SLC35G2
ENDOD1		ACAA1		SLC5A3
EPHB6		ACAA2		SLC6A8
FAM107A		ACAT1		SMC1A
FAM189A2		ACBD3		SMC2
FANCA		ACKR3		SNRNP25
FAT1		ACOX3		SPRR1A
FGF14		ACSL1		SPRR1B
FMO2		ACTB		SPRR3
FNDC3B		ACTL6A		SULT2B1
FOS		ACYP1		TACC3
FOXD1		ADAM12		TAGLN2
FRMD4B		ADAM28		TBC1D31
FZD6		ADAM8		TBX3
GAB1		ADAR		TFRC
GABBR1		ADH5		TIPIN
GALNT2		ADNP2		TMPRSS11E
GAS1		AGO3		TMSB10
GAS7		AGPAT5		TNFSF10
GEM		AHNAK		TOR3A
GHR		AHNAK2		TPX2
GLTP		AK2		TRAF4
GPX3		AKAP2		TRIP13
GSK3B		AKIRIN1		TUBA1A
GSTA4		AKR1B10		USP18
GTF2E1		ALAS1		VRK1
HERC5		ALDH1A3		ZNF415
HIGD1A		ALDH3A2		ZNF43
HJURP		ALOX12B		ZSCAN18
HLA-F		ALPK1		ZWILCH
HMGB2		ALS2CL		2002-01-01
HMGB3		ANKLE2		ACKR3
HMGCS1		ANKRD12		ACOT9
HMMR		ANKRD27		ACYP1
HNMT		ANKRD36		ADAM10
HOMER2		ANKRD36B		ADAM8
HPRT1		ANO10		AHNAK
HSPB8		ANP32B		AKIP1
ICAM1		ANP32E		AKR1B10
IFI16		ANXA1		ALCAM
IFI44		AP2S1		ALDH1A3
IFI44L		AP3M2		ALOX15B
IFI6		APITD1		ANKRD36B
IGF1		APMAP		ANO10
IL18		APOBEC3B		ANP32E
INHBA		APOC1		ANXA1
INTS7		APOL1		APMAP
IRF1		ARG2		APOC1
IRF7		ARHGAP32		APP
ISG15		ARHGAP8		ARL4C
IVL		ARHGEF10L		ATR
JAM2		ARL4C		BARD1
JUN		ARL6IP1		BAZ1A
KAT2B		ARPC1B		BBX
KAT6B		ARPC2		BCL6
KCNJ15		ASPM		BUB3
KHDRBS1		ATF5		C17orf62
KIAA0232		ATP10B		C2orf54
KIF14		ATP2B4		CAB39L
KIF18A		ATP5A1		CBX5
KIF22		ATP5C1		CDA
KIFC1		ATP6V1G2-DDX39B		CEP350
KLF6		ATP8B1		CFH
KLK10		ATR		CKLF
KLK12		ATRX		CLIC3
KLK13		B4GALT5		CLTB
KLK8		BACE2		COL21A1
KRT13		BAIAP2		COX17
KRT19		BARD1		CRYL1
KRT6B		BAZ1A		CXCL13
KRT7		BBOX1		CXCR2
LAMB3		BBX		CYP3A7-CYP3AP1
LAMC2		BC069804		DAAM1
LAMP3		BCAP31		DBF4
LAPTM4B		BCL6		DCLRE1C
LDOC1		BEX4		DEPTOR
LIG1		BICD1		DKC1
LONRF1		BLM		DSC2
LOX		BORA		DUT
LPAR6		BRCA1		DVL3
LRRC8B		BRWD1		DYRK2
LRRC8D		BTF3		EFCAB11
LRRFIP2		BUB1		ELL2
LSR		C17orf62		ELL3
LY75		C1D		ELOVL6
LYN		C1orf112		EZR
MAGI1		C1orf27		FAM129A
MAOB		C1QB		FANCE
MAPK10		C1QBP		FANCL
ME1		C1S		FN3KRP
MFHAS1		C21orf33		FTL
MGLL		C2CD3		FUBP1
MOSPD1		C2orf54		FXR1
MSH2		C8orf4		GATM
MSH6		CA12		GFOD2
MSMO1		CAB39L		GTPBP8
MTF2		CACYBP		GUSB
MTHFD2		CAMK2N1		GYG1
MUC4		CAMSAP2		HAT1
MX1		CAND1		HAUS7
MYO10		CAPRIN2		HEBP2
NAAA		CAPZA2		HEY1
NCAPD2		CASK		HIST1H1C
NCAPG2		CBX3		HIST1H2BK
NCOA1		CCAR2		HMGXB4
NDC1		CCDC15		HNRNPA1
NEDD4L		CCDC88A		HNRNPA3
NEFH		CCNA2		HOXC10
NMI		CCNB1		HOXC6
NOVA1		CCNB2		HSP90AA1
NPY1R		CCND1		HSP90B1
NR4A1		CCNE1		HSPA6
NSG1		CCNE2		HSPB11
NUP107		CCNT1		HSPBAP1
NUP62CL		CCT6A		HSPD1
OAS1		CD24		IFI35
OAS3		CD44		IGF2BP2
OASL		CDA		IGF2BP3
ORC1		CDC14B		IL1RN
PARP2		CDC20		ILF3
PBK		CDC25B		INPP5F
PELI1		CDC42BPA		IPO9
PIK3R3		CDC45		ISG20
PLAGL1		CDH3		ITGA6
PLAUR		CDHR1		ITPR2
PLK2		CDK1		KIAA0101
PLK4		CDKN2C		KIAA0907
PLSCR1		CDKN3		KLHL2
PLSCR4		CEACAM7		KLHL24
PLXNA1		CEBPB		KLHL7
POLD3		CELF1		KPNA1
POLR2H		CENPI		KPNB1
PPL		CENPM		KRT10
PRKDC		CENPN		KRT2
PRR11		CEP57		LANCL1
PSMB2		CERS2		LGALS7
PSMB8		CFB		LRP8
PSMB9		CHD1L		LSG1
PSMC3IP		CHEK1		LUC7L3
PSRC1		CHMP2B		LYPD3
PTGER3		CIB1		MAGEF1
PTPRF		CIRBP		MARCKSL1
RAB11A		CKLF		MAST4
RAD21		CKS1B		MBD4
RAD54L		CKS2		MDC1
RBBP7		CLCA4		MECOM
RBL1		CLCN3		MET
RBM15		CLEC11A		METTL7A
RBP1		CLGN		MGA
RFC3		CLIC3		MICAL2
RFWD3		CNOT7		MIR4680
RFX5		CNTLN		MMP1
RHCG		COA3		MMP9
RHOB		COL21A1		MRGBP
RNASEH2A		COL4A1		MSL2
RND3		COL4A2		MUC1
RPL15		COMMD10		MYO1B
RPS6KA1		COPG1		NCF2
RRM1		COTL1		NFATC2IP
RUVBL1		COX17		NSL1
SBNO2		CPT1A		NUP62
SCNN1B		CRCT1		OPA1
SCO2		CREM		ORC6
SCPEP1		CRISP3		PAK2
SDC4		CRYAB		PALMD
SFRP1		CRYL1		PAQR4
SH3BGRL		CRYZ		PDCD6
SH3BP5		CSPP1		PDXK
SHCBP1		CSTA		PERP
SKP2		CSTB		PEX3
SLBP		CTPS1		PHTF2
SLC16A1		CTSB		PITPNA
SLC25A5		CTSL		PLAC8
SLC27A6		CWH43		POLA1
SLC35G2		CXCL1		PPAT
SLC5A3		CXCL13		PPP1R12A
SLC6A8		CXCL14		PRPS2
SLIT2		CXCL8		PSIP1
SMC1A		CYAT1		PSMB4
SMC2		CYP2C9		PTK2
SNRNP25		CYP3A7-CYP3AP1		PTK6
SNRPG		DAAM1		PTP4A2
SPON1		DALRD3		RAB15
SPRR1A		DAZAP2		RAB2A
SPRR1B		DBF4		RANBP1
SPRR3		DBI		RBM25
SS18L1		DCAF7		RECQL
SSX2IP		DCLRE1C		RFK
STARD7		DDX17		RPL14
SULT2B1		DDX39A		RPL27A
SYNE2		DDX60		RPL29
TACC3		DEFB4A		RPN2
TAGLN2		DEK		RPS25
TAPBP		DEPDC1		RSAD2
TBC1D31		DESI2		SART3
TBX3		DFFB		SAT1
TFRC		DHRS7		SC5D
TIPIN		DHTKD1		SLC16A6
TJP1		DHX35		SLC24A3
TMPRSS11E		DKK3		SLC25A36
TMSB10		DLEU1		SLC2A1
TNFRSF10B		DLEU2		SLC33A1
TNFSF10		DLGAP5		SLC39A2
TOR3A		DNAJB1		SMC3
TP53		DNASE1L3		SMS
TPX2		DNPH1		SNRPA
TRAF4		DPP4		SNX10
TRIP13		DPP8		SPEN
TROAP		DPY19L1		SRSF10
TTF2		DSC2		STAG1
TUBA1A		DSC3		STAG2
UBL3		DSG2		STK3
USP18		DSN1		STOM
VAT1		DSP		SULT1A1
VRK1		DST		SUZ12
WDR76		DUSP10		SYNGR1
YOD1		DVL3		SYNM
YPEL5		DYNLL1		TACC2
ZNF107		DYRK2		TBC1D15
ZNF415		DZIP1		TEAD4
ZNF426		E2F8		TFAM
ZNF43		EEF1B2		TFDP2
ZSCAN18		EFCAB11		TGFBI
ZWILCH		EFNA1		TGM3
OCA2		EIF1		THOC2
ABCA8		EIF2AK2		TMEM184B
ABCB1		EIF2S1		TMEM194A
ABCC5		EIF4G3		TMEM97
ABCC9		ELL2		TMPRSS11D
ABCG1		ELL3		TMPRSS4
ACKR1		ELOVL6		TP53I3
ACKR3		ENDOD1		TPD52L1
ACOT9		ENO2		TPGS2
ACP3		ENTPD4		TPR
ACSS3		EREG		TRAK2
ACVRL1		ESF1		TRIM29
ACYP1		ESR1		TSPO
ADA		EXOC7		TTF1
ADAM10		EZR		TXLNA
ADAM33		F8A1		TYMP
ADAM8		FAM129A		U2SURP
ADCY4		FAM134B		UBXN7
ADCYAP1R1		FAM13A		UPF3B
ADGRB3		FAM162A		VOPP1
ADSS		FAM178A		WHSC1
AFDN		FAM49B		WNK1
AGL		FAM50A		WNT5A
AGO2		FAM63A		XAF1
AHNAK		FANCE		YWHAH
AIF1L		FARP1		ZNF148
AKAP7		FAXDC2		ZNF185
AKIP1		FBXL5		ZNF273
AKR1B10		FBXO11
ALCAM		FBXO3
ALDH1A2		FERMT1
ALDH1A3		FGFBP1
ALOX15B		FLAD1
AMACR		FN1
ANG		FN3KRP
ANK2		FOXD1
ANKRD36B		FOXM1
ANLN		FRMD4B
ANO10		FTL
ANO2		FUBP1
ANP32E		FUT3
ANXA1		FXR1
ANXA9		FYCO1
AOC3		G6PD
APLF		GALNT2
APMAP		GAMT
APOC1		GART
APOO		GAS1
APP		GAS7
ARC		GCNT1
ARFGAP3		GFOD2
ARG1		GINS1
ARHGAP11A		GINS2
ARHGAP11B		GJA1
ARHGAP20		GLS
ARHGAP28		GM2A
ARHGAP4		GMEB2
ARHGEF25		GNA12
ARL4C		GNS
ASF1B		GOLGA4
ASPA		GOLGA8A
ASS1		GOLIM4
ATF3		GOLM1
ATP6V0B		GON4L
ATP6V1C2		GOSR1
ATR		GPLD1
BAK1		GPR161
BARD1		GPR89A
BARX2		GPX3
BAZ1A		GSK3B
BBX		GSTA4
BCL6		GTF2H3
BNC2		GULP1
BRD3		GYG1
BRI3BP		H2BFS
BRIP1		HAT1
BUB3		HAUS2
C17orf62		HCCS
C1orf116		HDGFRP3
C1orf174		HDLBP
C1QC		HEATR1
C2orf54		HEBP2
C5orf22		HELZ
C6orf211		HERC5
C7		HEXA
CA2		HEY1
CA5B		HIGD1A
CA9		HIPK2
CAB39L		HIST1H1C
CADPS		HIST1H2BC
CANX		HIST1H2BD
CASTOR1		HIST1H2BE
CBLB		HIST1H2BK
CBX1		HIST1H3A
CBX5		HIST2H2AA3
CCBE1		HLF
CCDC150		HLTF
CCDC88C		HMGB1
CCDC93		HMGB2
CCL18		HMGCR
CCT5		HMMR
CD177		HNRNPA1
CD248		HNRNPU
CD36		HOMER3
CDA		HOXB6
CDC25C		HOXB7
CDCA2		HOXC10
CDCA4		HPGD
CDCA5		HRK
CDK16		HS3ST3A1
CDSN		HSP90AA1
CEL		HSP90B1
CELSR3		HSPA14
CENPH		HSPA6
CENPJ		HSPA8
CENPK		HSPB1
CENPO		HSPB11
CEP128		IFI35
CEP350		IFI44
CEP72		IFI44L
CEP85		IFNAR2
CFH		IGF2BP2
CGAS		IGFBP3
CGNL1		IGLV1-44
CHAF1B		IL17RC
CHEK2		IL1R2
CHML		IL1RN
CHN2		ILF3
CILP		IMPA2
CIP2A		INHBA
CIT		INPP4B
CKAP2L		INPP5F
CKLF		INTS3
CLEC1A		IPPK
CLEC2B		IQGAP2
CLEC3B		IRF9
CLIC3		IRS1
CLIC5		IRX4
CLIP4		ISG15
CLTB		ISG20
CMPK2		ISG20L2
CMSS1		ISOC1
CNFN		ITGA6
COL21A1		ITGB1
COL7A1		ITGB3BP
COLGALT1		ITGB4
COMMD2		ITGB8
COMMD4		ITM2B
CORIN		JUP
COX17		KAT2B
CPSF6		KAT6A
CRISP2		KCND3
CRYL1		KCNJ15
CSRNP1		KDM4C
CTSS		KDM5A
CXCL13		KHDRBS1
CXCL9		KIAA0907
CXCR2		KIAA1598
CYP2B6		KIF11
CYP3A4		KIF14
CYP3A7-CYP3AP1		KIF15
CYP4F22		KIF23
CYP4V2		KLF6
CYYR1		KLHL2
DAAM1		KLHL20
DAB2		KLHL7
DACH1		KLK11
DBF4		KLK12
DCLRE1B		KLK8
DCLRE1C		KPNA1
DDX58		KPNA2
DENR		KRR1
DEPDC1B		KRT10
DEPTOR		KRT2
DHX9		KRT6B
DIAPH3		LAGE3
DIPK2B		LAMC2
DKC1		LAMP3
DKFZP586I1420		LANCL1
DKK2		LAPTM4B
DLC1		LGALS7
DLG2		LGR4
DMKN		LHX2
DNA2		LIG1
DNAI4		LIMCH1
DNAJB11		LINC00115
DNAJC13		LITAF
DNAJC9		LMNB1
DNM1		LOC100129518
DOCK9		LOC100506076
DPT		LOC100508408
DSC2		LOC100996724
DSCC1		LOC101060373
DTYMK		LOC101928676
DUT		LOC101928826
DVL3		LOC101928916
DYNC2I2		LOC101929857
DYRK2		LOC150776
ECI2		LOC202181
ECM2		LPCAT1
EDA2R		LPP
EDNRA		LRP8
EDNRB		LRRC1
EDRF1		LRRC40
EED		LRRC8D
EFCAB11		LSG1
EFNB2		LSR
EGFL6		LST1
EGR3		LYPD3
EIF4EBP1		LYRM2
ELAVL1		MAFB
ELAVL2		MAGEF1
ELF3		MAGOH
ELL2		MAP2K4
ELL3		MAP7
ELOVL6		MAPK10
EPCAM		MAST4
EPHA5		MAX
EPHB2		MBNL1
EPS8L2		MCL1
ERBB2IP		MCM10
ERCC6L		MDC1
ERVMER34-1		ME2
ESCO2		MECOM
ETFDH		MED1
EXO1		MED14
EXT1		MET
EYA1		METTL13
EZR		METTL7A
F10		MFHAS1
FAM110A		MGST2
FAM111B		MICB
FAM129A		MIEF1
FAM13C		MIR6787
FAM3D		MIR7110
FANCB		MLF1
FANCD2		MMD
FANCE		MMP1
FANCL		MMP11
FAS		MMP7
FBN1		MMP9
FGF10		MPC1
FHL1		MPHOSPH9
FIGNL1		MPZL1
FLG		MPZL2
FLRT2		MRGBP
FMN1		MRPS11
FMOD		MRPS33
FMR1		MSL2
FN3KRP		MSN
FOXF2		MT1E
FOXRED2		MTDH
FSCN1		MTRR
FST		MUC1
FTL		MYO10
FTSJ2		MYO1B
FUBP1		NAA40
FUT8		NAGK
FXR1		NANS
FXYD7		NBN
GAA		NCAPD2
GADD45B		NCAPG2
GALNT5		NCF2
GARNL3		NCOA1
GAS2L3		NDC80
GATM		NDE1
GCH1		NDN
GDPD3		NDRG3
GEN1		NEBL
GFOD2		NETO2
GINS4		NID2
GJB2		NLGN4X
GNA14		NLRX1
GPD1L		NMI
GPI		NMRK1
GPM6A		NOD2
GPR137C		NOL8
GPR22		NOSIP
GPRASP1		NSL1
GPSM2		NSUN5P1
GRIA3		NUCKS1
GSDMB		NUP43
GTPBP8		OAS1
GUCY1A1		OIP5
GUSB		ORC3
GYG1		OSBPL3
GZMB		OVOL1
H2AFV		PAK2
H2AFZ		PALB2
H2BC4		PALMD
HAT1		PAQR4
HAUS6		PARP1
HAUS7		PARP2
HAUS8		PAX6
HDAC1		PDGFA
HDGF		PDIA4
HEBP2		PDP1
HENMT1		PDS5B
HEY1		PDXK
HIST1H1C		PEBP1
HIST1H2BK		PEX3
HK2		PEX7
HLA-A		PFDN2
HLA-B		PGRMC2
HMGXB4		PHIP
HNRNPA1		PHTF2
HNRNPA3		PHYHIP
HNRNPK		PIK3R3
HOXC10		PINK1
HOXC6		PIP4K2A
HPS3		PITPNA
HS6ST2		PITX1
HSP90AA1		PKN2
HSP90B1		PLAC8
HSPA6		PLAGL1
HSPB11		PLCD1
HSPB6		PNISR
HSPBAP1		POGZ
HSPD1		POLA1
IDH2		POLD3
IDO1		POLE2
IFI27		POLQ
IFI30		POLR1B
IFI35		POLR1D
IFIH1		POU2F1
IFIT3		PPA1
IGF2BP2		PPA2
IGF2BP3		PPIG
IGFBP5		PPM1G
IL12RB2		PPP1R12A
IL1A		PPP2R1B
IL1RL1		PPP2R5A
IL1RN		PRKCI
IL20RA		PRKD3
IL32		PRKDC
ILF2		PROCR
ILF3		PRPF18
INPP5F		PRPF31
INSYN1		PRPF4
IPO9		PRPF40A
IQCG		PRPS2
IRS2		PRR11
ISG20		PRSS2
ITGA3		PSAP
ITGA6		PSD3
ITGA8		PSIP1
ITIH5		PSMA4
ITPR2		PSMB2
ITPR3		PSMB4
KCNAB1		PSMB9
KCNJ3		PSMD2
KCNS3		PSMD6
KIAA0101		PSPC1
KIAA0907		PSRC1
KIAA1522		PTBP1
KLHDC7B		PTDSS1
KLHL2		PTGER3
KLHL24		PTGS1
KLHL7		PTK2
KLK6		PTP4A2
KLK7		PTPRF
KNL1		PTPRO
KNSTRN		PTS
KPNA1		PTTG1
KPNB1		PTTG1IP
KRT10		PTTG3P
KRT2		PWP1
KRT6A		PXDN
KRT78		PXN
KRTDAP		R3HDM1
LAMA2		RAB13
LANCL1		RAB15
LAPTM5		RAB20
LBR		RAB25
LDB2		RAB27A
LGALS7		RAB29
LGALS8		RAB2A
LGI4		RAB31
LHFPL6		RAB3GAP1
LIN7A		RAB5A
LIN9		RAD1
LMNB2		RAD21
LOC100129361		RAD23A
LOR		RAD51AP1
LOXL2		RAD54L
LPAR1		RAE1
LPGAT1		RAI14
LPIN1		RALY
LRIF1		RAPGEFL1
LRP1B		RASIP1
LRP8		RASSF8
LRR1		RBCK1
LRRK2		RBL1
LSAMP		RBM41
LSG1		RBPJ
LSM2		RECQL4
LTBP4		RER1
LUC7L3		RFK
LY6K		RFTN1
LYPD3		RFWD3
LYVE1		RGS1
MAGEF1		RGS14
MAP1A		RHOA
MAP3K12		RHOBTB3
MAP3K21		RHOD
MARCH6		RHOQ
MARCKSL1		RMI1
MASP1		RMND5B
MAST4		RNF170
MBD4		RNU86
MCM8		RP11-54K16.2
MDC1		RP4-595K12.1
ME3		RPL27A
MECOM		RPL29P7
MED15		RPL36
MEDAG		RPLP0
MELTF		RPN1
MET		RPS10
METTL7A		RPS10L
MGA		RPS12
MGME1		RPS3A
MICAL2		RPS8
MIR4680		RPS9
MMP1		RRBP1
MMP10		RSAD2
MMP19		RTN4
MMP9		RUFY1
MORC4		RYR1
MRGBP		S100A14
MRGPRF		S100A8
MRPL3		S100A9
MRPL47		SAE1
MRPL9		SAFB
MSL2		SAMSN1
MSRB3		SART3
MTERF3		SASH1
MTFR2		SAT1
MUC1		SC5D
MX2		SCCPDH
MYBL2		SCUBE2
MYH11		SDHA
MYLK		SDHD
MYO1B		SEL1L3
MYZAP		SEPHS1
NAV3		SERINC1
NCAPH		SERPINB1
NCF2		SGK1
NDP		SHC1
NDRG1		SHOX2
NDRG2		SIX1
NEGR1		SKP2
NEIL3		SLC13A3
NELL2		SLC16A1
NFATC2IP		SLC16A6
NFATC4		SLC1A4
NFE2L3		SLC24A3
NOSTRIN		SLC2A1
NPEPPS		SLC30A9
NQO1		SLC35A2
NR2C2AP		SLC35G2
NR4A3		SLC38A1
NRIP3		SLC39A14
NSD2		SLC39A2
NSL1		SLC5A3
NTNG1		SLC6A8
NUDT1		SLC9A1
NUF2		SMARCE1
NUP155		SMC2
NUP62		SMC3
OCIAD2		SMC5
OPA1		SMG7
ORC6		SMS
OSBPL1A		SMYD2
OTUD7A		SMYD3
PAIP2B		SNAPC3
PAK2		SNHG17
PALMD		SNRNP25
PAPPA2		SNRPA
PAPSS2		SNRPA1
PAQR4		SNX10
PARL		SNX27
PCDH18		SNX4
PCDHB15		SOWAHC
PCDHB5		SOX4
PDCD6		SP100
PDE1A		SPAG5
PDE2A		SPARCL1
PDE5A		SPEN
PDGFRA		SPG21
PDXK		SPRR1A
PDZRN3		SPRR1B
PENK		SPRR3
PERP		SRGAP2
PEX3		SRSF10
PFKFB3		STAG1
PGBD5		STAU1
PGM5		STK3
PGR		STMN1
PHLDA1		STOM
PHTF2		STX7
PI15		SULF1
PI16		SULT1A1
PIEZO2		SULT2B1
PIK3R1		SUPT16H
PIK3R4		SUPT7L
PIR		SUPV3L1
PITPNA		TACC2
PKHD1L1		TACC3
PLA2G4D		TAF9B
PLA2G7		TAGLN2
PLAC8		TAOK1
PLAT		TARDBP
PLEKHA5		TBC1D15
PLEKHG4		TBC1D31
PLK1		TBC1D8B
POLA1		TBX3
POLA2		TCF25
POLE		TCF4
PPAT		TCIRG1
PPM1K		TEAD4
PPP1R12A		TFAM
PRCP		TFDP2
PRELP		TFRC
PRICKLE2		TGFBI
PRIM2		TGM2
PRKG1		TGM3
PROK1		THOC2
PRPS1		THSD4
PRPS2		TIMM8B
PRRX1		TIPRL
PRSS23		TK1
PRSS27		TLR2
PSIP1		TMED3
PSMB4		TMEM165
PSMG1		TMEM184B
PTGIS		TMEM246
PTK2		TMEM260
PTK6		TMEM43
PTP4A2		TMEM5
PTPN6		TMEM9B
RAB15		TMF1
RAB2A		TMPRSS11D
RALGAPA1		TMPRSS11E
RANBP1		TMPRSS4
RASAL1		TNC
RASEF		TNFSF10
RB1		TNPO1
RBBP4		TOB1
RBM25		TOB2
RBMS3		TOLLIP
RBP7		TOR3A
RCC2		TP53AIP1
RCCD1		TP53I3
RDH12		TPD52L1
RECK		TPM1
RECQL		TPM4
RELN		TPX2
RFK		TRAF4
RGN		TRAK2
RGS22		TRAPPC3
RGS5		TRAV12-2
RHOJ		TRIB2
RIN2		TRIM16
RNF114		TRIM33
RORA		TRIO
RORB		TROVE2
RPA1		TSPAN3
RPL14		TSPAN9
RPL27A		TSPO
RPL29		TSPYL1
RPN2		TST
RPS25		TTC22
RPS6KA6		TTC3
RPTN		TTK
RRAGD		TUBA1A
RSAD2		TUBA4A
RUNX1T1		TUBB3
SAC3D1		TUBB4B
SAMD5		TXLNA
SAP30		TXN
SART3		TYMP
SASS6		UBAP2L
SAT1		UBC
SBSN		UBE2C
SC5D		UBN1
SCARA5		UNC50
SCML1		UQCRC2
SCNN1G		UQCRFS1
SELP		USO1
SEMA4B		USP18
SEMA6D		USP48
SENP2		VAMP8
SENP5		VAPB
SERPINB13		VASP
SHC3		VDAC2
SHOC1		VGLL4
SIDT2		VOPP1
SIVA1		VPS13A
SKA3		VPS13C
SKIL		VRK1
SLAMF8		VSNL1
SLC15A1		WDHD1
SLC16A6		WDR1
SLC16A9		WDR91
SLC18A2		WHSC1
SLC1A5		WISP3
SLC20A1		WNK1
SLC24A3		WNT5A
SLC25A36		WNT5B
SLC2A1		WSB1
SLC2A13		XAF1
SLC33A1		XPNPEP3
SLC39A2		YARS
SLC45A4		YWHAH
SLC9A7		YY1
SLCO2A1		ZBED2
SLFN13		ZFC3H1
SLIT3		ZNF185
SLPI		ZNF224
SMAD3		ZNF271
SMAGP		ZNF281
SMARCD3		ZNF37BP
SMC3		ZNF415
SMC6		ZNF43
SMPDL3A		ZNF451
SMS		ZNF587
SNRK		ZNF706
SNRPA		ZNF750
SNRPN		ZNF771
SNX10		ZNF835
SORBS1		ZNF91
SOX30		ZNF93
SOX5		ZRSR2
SPART
SPC24
SPC25
SPEF2
SPEN
SPINK7
SPNS2
SREBF1
SRSF1
SRSF10
SRSF4
STAG1
STAG2
STAG3
STK3
STOM
STRIP2
SULT1A1
SULT1B1
SUMO3
SUZ12
SVEP1
SYNGR1
SYNGR3
SYNM
SYNPO2
TACC2
TACR1
TBC1D15
TCF19
TCP11L2
TDRKH
TEAD4
TEK
TFAM
TFDP2
TGFBI
TGM3
THOC2
THRA
THSD7A
TIA1
TICRR
TM4SF18
TMEM132C
TMEM184B
TMEM194A
TMEM40
TMEM97
TMPRSS11B
TMPRSS11D
TMPRSS4
TNFAIP8
TNNT1
TNXB
TP53I3
TPD52L1
TPGS2
TPPP3
TPR
TPRG1
TRAK2
TRDMT1
TRIM28
TRIM29
TRIM59
TRMT5
TRPC1
TRPC6
TSPO
TTC39A
TTF1
TUB
TXLNA
TXNRD1
TYK2
TYMP
U2SURP
UBE2A
UBE2S
UBE2T
UBR7
UBXN7
UHRF1
UNG
UPF3B
VBP1
VEZF1
VOPP1
VSIG10L
VSTM4
WDR5
WHSC1
WNK1
WNT5A
WWC1
XAF1
YWHAH
ZBTB16
ZDHHC23
ZEB2
ZFHX4
ZFP28
ZHX2
ZNF134
ZNF148
ZNF165
ZNF185
ZNF273
ZNF280D
ZNF334
ZNF367
ZNF439
ZNF471
ZNF493
ZNF541
ZNF583
ZNF614
ZNF626
ZNF677
ZNF844
ZYG11A
