# Supplementary material for: Drug repositioning via host-pathogen protein-protein interactions for the treatment of cervical cancer
Source: Front Oncol. 2023 Jan 25;13:1096081. doi: 10.3389/fonc.2023.1096081 (PMC9905826; doi:10.3389/fonc.2023.1096081)
Supplement: Supplementary file 2 [file Table_2.xlsx]

## Sheet: Sayfa1
Significant HPV16-associated DE-HPs	Drug	Hypergeometric p-value (-log10)
BRCA1	AFATINIB	5.45256
CCNE1	AFATINIB	5.45256
CDK2	AFATINIB	5.45256
CDK2	AG-024322	2.0517
CCNE1	ALISERTIB	3.07783
CDK1	ALSTERPAULLONE	2.13112
CDK1	ALSTERPAULLONE 2-CYANOETHYL	2.58555
CCNE1	AMG900	3.44808
CDK1	AT7519	2.0517
CDK2	AT7519	2.0517
CDK1	AURORA KINASE/CDK INHIBITOR	2.0517
CDK2	AURORA KINASE/CDK INHIBITOR	2.0517
CCNE1	BAY1000394	5.2336
CDK1	BAY1000394	5.2336
CDK2	BAY1000394	5.2336
CDK1	BOHEMINE	2.0517
CDK2	BOHEMINE	2.0517
CDK1	BUSULFAN	4.66969
BRCA1	CAFFEINE	2.71851
BRCA1	CANERTINIB	6.75745
CCNE1	CANERTINIB	6.75745
CDK2	CANERTINIB	6.75745
CDK1	CDK1/5 INHIBITOR	2.13112
CDK1	CDK2 INHIBITOR III	2.0517
CDK2	CDK2 INHIBITOR III	2.0517
CDK1	CDK2 INHIBITOR IV	3.01387
CDK2	CDK2 INHIBITOR IV	3.01387
CDK1	CDK4 INHIBITOR	3.07783
CDK2	CDK4 INHIBITOR	3.07783
CDK2	CDK4 INHIBITOR II	2.0517
CDK2	CDK4 INHIBITOR III	2.0517
CCNA2	CELECOXIB	4.93023
E2F1	CELECOXIB	4.93023
BRCA1	CETUXIMAB	10.7224
CCNE1	CETUXIMAB	10.7224
CDK2	CETUXIMAB	10.7224
CCNE1	DINACICLIB	3.01387
CDK1	DINACICLIB	3.01387
CDK2	DINACICLIB	3.01387
BRCA1	ERLOTINIB	8.26992
CCNE1	ERLOTINIB	8.26992
CDK2	ERLOTINIB	8.26992
BRCA1	EVEROLIMUS	5.25164
CCNE1	EVEROLIMUS	5.25164
CDK2	EVEROLIMUS	5.25164
CCNA2	EXENATIDE	2.34322
BRCA1	FLAVOPIRIDOL	3.82406
CCNE1	FLAVOPIRIDOL	3.82406
CDK1	FLAVOPIRIDOL	3.82406
CDK2	FLAVOPIRIDOL	3.82406
BRCA1	GEFITINIB	8.07045
CCNE1	GEFITINIB	8.07045
CDK2	GEFITINIB	8.07045
TAP1	INTERFERON ALFACON-1	3.0128
BRCA1	LAPATINIB	8.5342
CCNE1	LAPATINIB	8.5342
CDK2	LAPATINIB	8.5342
CDK1	LETROZOLE	9.13617
EZH2	LETROZOLE	9.13617
NCOA1	LETROZOLE	9.13617
BRCA1	LIDOCAINE	5.9979
CCNE1	LIDOCAINE	5.9979
CDK2	LIDOCAINE	5.9979
BRCA1	MIFEPRISTONE	3.36883
NCOA1	MIFEPRISTONE	3.36883
BRCA1	NERATINIB	5.57477
CCNE1	NERATINIB	5.57477
CDK2	NERATINIB	5.57477
BRCA1	NIRAPARIB	4.04176
BRCA1	OLAPARIB	3.87094
BRCA1	PANITUMUMAB	9.24616
CCNE1	PANITUMUMAB	9.24616
CDK2	PANITUMUMAB	9.24616
BRCA1	PERIFOSINE	5.41796
CCNE1	PERIFOSINE	5.41796
CDK2	PERIFOSINE	5.41796
BRCA1	PIMECROLIMUS	5.68563
CCNE1	PIMECROLIMUS	5.68563
CDK2	PIMECROLIMUS	5.68563
CDK1	RGB-286638	3.53808
CDK2	RGB-286638	3.53808
BRCA1	RIDAFOROLIMUS	5.73848
CCNE1	RIDAFOROLIMUS	5.73848
CDK2	RIDAFOROLIMUS	5.73848
BRCA1	RITUXIMAB	3.51787
CDK2	RO 31-7453	2.0517
CDK1	RONICICLIB	2.0517
CDK2	RONICICLIB	2.0517
BRCA1	RUCAPARIB	4.04176
BRCA1	SARACATINIB	4.764
CCNE1	SARACATINIB	4.764
CDK2	SARACATINIB	4.764
BRCA1	SIROLIMUS	2.90706
CCNE1	SIROLIMUS	2.90706
CDK2	SIROLIMUS	2.90706
CDK1	SU9516	2.51869
CDK2	SU9516	2.51869
BRCA1	TAXANE	2.58555
BRCA1	TEMSIROLIMUS	5.12327
CCNE1	TEMSIROLIMUS	5.12327
CDK2	TEMSIROLIMUS	5.12327
BRCA1	TRASTUZUMAB	8.24912
CCNE1	TRASTUZUMAB	8.24912
CDK2	TRASTUZUMAB	8.24912
BRCA1	VELIPARIB	4.04176
JUN	VINBLASTINE	2.5322
BRCA1	VINORELBINE	6.68771
