# Supplementary material for: Drug repositioning via host-pathogen protein-protein interactions for the treatment of cervical cancer
Source: Front Oncol. 2023 Jan 25;13:1096081. doi: 10.3389/fonc.2023.1096081 (PMC9905826; doi:10.3389/fonc.2023.1096081)
Supplement: Supplementary file 3 [file Table_3.xlsx]

## Sheet: Sayfa1
Significant HPV18-associated DE-HPs	Drug	Hypergeometric p-value (-log10) of Drug
AAK1	ASPARAGINASE	2.67516
BRCA1	AFATINIB	2.74133
BRCA1	BMN673	2.07184
BRCA1	CANERTINIB	3.218
BRCA1	CARBOPLATIN	2.42463
BRCA1	CETUXIMAB	3.64718
BRCA1	E7449	2.07184
BRCA1	ERLOTINIB	5.76406
BRCA1	EVEROLIMUS	2.99595
BRCA1	FLAVOPIRIDOL	3.09569
BRCA1	GEFITINIB	2.98616
BRCA1	LAPATINIB	5.16515
BRCA1	LIDOCAINE	3.09181
BRCA1	MIFEPRISTONE	3.8958
BRCA1	NERATINIB	2.61973
BRCA1	NIRAPARIB	2.97462
BRCA1	PANITUMUMAB	3.43113
BRCA1	PERIFOSINE	2.56234
BRCA1	PIMECROLIMUS	3.218
BRCA1	PLATINUM	2.31947
BRCA1	RIDAFOROLIMUS	2.67933
BRCA1	RITUXIMAB	3.55898
BRCA1	RUCAPARIB	2.97462
BRCA1	SARACATINIB	2.82554
BRCA1	SIROLIMUS	3.73556
BRCA1	TAXANE	2.81539
BRCA1	TEMSIROLIMUS	2.4537
BRCA1	TRASTUZUMAB	3.92905
BRCA1	VELIPARIB	2.97462
BRCA1	VINORELBINE	2.56234
CCNA2	CELECOXIB	3.05149
CCNE1	AFATINIB	2.74133
CCNE1	ALISERTIB	2.35557
CCNE1	BAY1000394	3.41405
CCNE1	CANERTINIB	3.218
CCNE1	CETUXIMAB	3.64718
CCNE1	ERLOTINIB	5.76406
CCNE1	EVEROLIMUS	2.99595
CCNE1	FLAVOPIRIDOL	3.09569
CCNE1	GEFITINIB	2.98616
CCNE1	LAPATINIB	5.16515
CCNE1	LIDOCAINE	3.09181
CCNE1	NERATINIB	2.61973
CCNE1	PANITUMUMAB	3.43113
CCNE1	PERIFOSINE	2.56234
CCNE1	PIMECROLIMUS	3.218
CCNE1	RIDAFOROLIMUS	2.67933
CCNE1	SARACATINIB	2.82554
CCNE1	SIROLIMUS	3.73556
CCNE1	TEMSIROLIMUS	2.4537
CCNE1	TRASTUZUMAB	3.92905
CD44	HYALURONAN	2.68746
CDK1	BAY1000394	3.41405
CDK1	BUSULFAN	2.14971
CDK1	FLAVOPIRIDOL	3.09569
CDK1	LETROZOLE	6.75011
EZH2	LETROZOLE	6.75011
NCOA1	LETROZOLE	6.75011
NCOA1	MIFEPRISTONE	3.8958
NCOA1	RIFAMPIN	2.99104
